# Supplementary material for: PD-1-Positive CD8+ T Cells and PD-1-Positive FoxP3+ Cells in Tumor Microenvironment Predict Response to Neoadjuvant Chemoimmunotherapy in Gastric Cancer Patients
Source: Cancers (Basel). 2025 Jul 21;17(14):2407. doi: 10.3390/cancers17142407 (PMC12293087; doi:10.3390/cancers17142407)
Supplement: Supplementary file 1 [file cancers-17-02407-s001.zip]

Archive with 1 entries (1 files):
- cancers-3680303-supplementary.xlsx
