# Supplementary material for: PD-1-Positive CD8+ T Cells and PD-1-Positive FoxP3+ Cells in Tumor Microenvironment Predict Response to Neoadjuvant Chemoimmunotherapy in Gastric Cancer Patients
Source: Cancers (Basel). 2025 Jul 21;17(14):2407. doi: 10.3390/cancers17142407 (PMC12293087; doi:10.3390/cancers17142407)
Supplement: Supplementary file 1 [file cancers-17-02407-s001.zip › cancers-3680303-supplementary.xlsx]

## Sheet: Upregulated in non-responders
FeatureID	FeatureName	Bad Average	Bad Log2 Fold Change	Bad P-Value
ENSG00000134240	HMGCS2	1.0817039793674532	2.3094427015188983	1.1288684e-317
ENSG00000189334	S100A14	11.198474105656937	1.604924436426856	1.8868083052076988e-283
ENSG00000148671	ADIRF	1.146249793448496	1.9635213185431681	1.1421042564879678e-272
ENSG00000266714	MYO15B	1.7075437868957084	1.791108572537083	3.3356222051542494e-262
ENSG00000130203	APOE	4.380878652697786	1.5500348898630327	9.294669924806527e-252
ENSG00000118971	CCND2	4.043323513628945	1.6065475067106258	1.9005757071269667e-251
ENSG00000162482	AKR7A3	2.045997475580527	1.7849770146547546	3.610443103800109e-249
ENSG00000164237	CMBL	1.4694281386616987	1.96072242961656	1.4282102501873485e-247
ENSG00000006831	ADIPOR2	1.1116556332333662	1.8638414617192012	1.8557721120209064e-235
ENSG00000143416	SELENBP1	2.1740407958573056	1.7540309721629235	2.0219256850051997e-234
ENSG00000125144	MT1G	3.7787006517236024	1.553270946386978	8.251241403992895e-223
ENSG00000275395	FCGBP	2.4692143447058794	1.5467479389081442	6.681898637229229e-215
ENSG00000245848	CEBPA	1.0746653407089637	1.773998403703455	3.072043892462823e-211
ENSG00000171747	LGALS4	9.733688473344454	1.3531662614655307	5.132259936479214e-204
ENSG00000148346	LCN2	11.057851090756474	1.340579851047155	1.3654680148197673e-200
ENSG00000164120	HPGD	1.01386348336116	1.7014405551212743	1.427978134866489e-178
ENSG00000233041	PHGR1	3.724637916495629	1.2530440631304787	7.481989723711909e-166
ENSG00000172831	CES2	1.4301914720973525	1.4291171566660705	4.634004167027128e-149
ENSG00000140279	DUOX2	1.6096018787541724	1.3871437437936347	1.6675564665896245e-147
ENSG00000185000	DGAT1	2.009456457864113	1.319447825077646	6.296624881362768e-147
ENSG00000206503	HLA-A	2.9006679186443582	1.1506738495809408	9.238340821794088e-147
ENSG00000106404	CLDN15	1.076612198210248	1.4914464001767676	3.012786656822492e-136
ENSG00000167315	ACAA2	1.1061145772681724	1.3245598729924213	1.386493416439567e-130
ENSG00000187193	MT1X	1.1246846026650386	1.2344052735739135	2.5356118910371552e-120
ENSG00000109062	SLC9A3R1	1.9347270814686595	1.174174182152272	3.316064733754476e-119
ENSG00000112297	CRYBG1	1.083201562060749	1.3241891087172684	1.941859571792332e-118
ENSG00000138449	SLC40A1	1.5122590036899546	1.211311833758318	8.88411549652687e-115
ENSG00000169895	SYAP1	1.9363744224312849	1.1023901252624058	2.982466451666805e-109
ENSG00000121039	RDH10	1.0718199335917018	1.2434139380949891	5.8091350358904e-109
ENSG00000162366	PDZK1IP1	3.2162085921217534	1.018346291945317	5.4665378595295105e-104
ENSG00000104823	ECH1	1.3678920320562533	1.1127178045563355	1.890594273672522e-103
ENSG00000131981	LGALS3	2.766933784133056	1.0119891625746547	9.39626270135228e-103
ENSG00000128298	BAIAP2L2	1.1712594244265335	1.1858765143414616	2.674500488874459e-101
ENSG00000184992	BRI3BP	2.009456457864113	1.0631080718178605	8.01776134530911e-101
ENSG00000128309	MPST	1.7211717894046987	1.086369061789961	3.1782273807616107e-100
ENSG00000198758	EPS8L3	1.0201533306730017	1.19317745635003	1.7761764926105648e-99
ENSG00000162896	PIGR	17.295133250063557	1.0738207028414344	3.932969072473092e-98
ENSG00000087086	FTL	19.563521755598487	0.8797694700278078	7.795396273593146e-95
ENSG00000106258	CYP3A5	1.082452770714101	1.0957497152233908	1.700016526078349e-91
ENSG00000163541	SUCLG1	2.2492194470607476	0.9921827415520916	1.0258751379627817e-89
ENSG00000143158	MPC2	1.5061189146474425	1.018923872329994	5.087238128085329e-88
ENSG00000106211	HSPB1	6.957170159974305	0.8675774186673961	2.2664408601613662e-87
ENSG00000166126	AMN	1.4921913955997927	1.057762186682596	8.613210851208306e-85
ENSG00000149782	PLCB3	2.070707590019905	0.9675957116571877	2.4613561510842695e-84
ENSG00000167617	CDC42EP5	5.440418408204463	0.8592583778911427	5.600923891591658e-82
ENSG00000173369	C1QB	2.330538187306702	0.8816190057943002	4.751261819718491e-80
ENSG00000073605	GSDMB	1.9822004528461319	0.9126046753422347	2.772103121814398e-78
ENSG00000139180	NDUFA9	1.6051091306742853	0.9609418535254979	3.8458863075508323e-78
ENSG00000108846	ABCC3	1.7541186086572034	0.9170615327894528	5.8412506110157e-75
ENSG00000169692	AGPAT2	1.7365968911456442	0.9216507789776099	1.1625728384928605e-74
ENSG00000097021	ACOT7	1.4457663321076275	0.9252675706426053	3.1682642225199002e-74
ENSG00000189143	CLDN4	3.0981990758900557	0.84717303606337	7.176381985965843e-74
ENSG00000072778	ACADVL	3.166638604973667	0.8361763600686763	1.7342598597724728e-73
ENSG00000176393	RNPEP	1.7493263440386573	0.8963717592868098	2.1908324517767052e-72
ENSG00000179091	CYC1	2.6833686698471584	0.8411492550366785	1.4752216043523448e-70
ENSG00000005884	ITGA3	1.7049978963171057	0.866646754034669	2.917192548939358e-69
ENSG00000204616	TRIM31	1.1177957222758785	1.235806001222671	3.368762046586801e-68
ENSG00000161011	SQSTM1	14.89360964309464	0.7440100664388747	5.783087341664526e-68
ENSG00000104635	SLC39A14	2.055881521356278	0.8605081286460301	3.074034802932999e-67
ENSG00000197746	PSAP	9.995915202940523	0.7403979519982244	1.7380607450187245e-66
ENSG00000173702	MUC13	2.664349369642304	0.8170281399107912	1.74963292350304e-66
ENSG00000165795	NDRG2	1.076612198210248	0.9118845964879726	7.49153584794237e-66
ENSG00000060237	WNK1	2.956677511373616	0.7838930629976756	1.7173332261157988e-65
ENSG00000084754	HADHA	2.197702602411377	0.8266351868318009	6.996646389859022e-65
ENSG00000090006	LTBP4	2.7813105779886946	0.7776901003619822	8.634844504221058e-65
ENSG00000106992	AK1	1.2972061289326984	0.8879429232949125	1.5509020701173742e-64
ENSG00000198959	TGM2	1.935326114545978	0.7994759956810175	1.7093872794615932e-64
ENSG00000127884	ECHS1	3.1771216838267367	0.7774931865065492	1.8701859668285044e-62
ENSG00000277157	HIST1H4D	4.690129478863339	0.736589774110834	9.706115592123556e-61
ENSG00000182492	BGN	1.0706218674370653	0.8079882572119637	3.3344088173212485e-60
ENSG00000161013	MGAT4B	3.137735258993061	0.7616091027328771	7.525731295667632e-60
ENSG00000175899	A2M	2.3140647776804495	0.7558094456940889	1.9399079455875474e-59
ENSG00000103187	COTL1	3.894014519107368	0.7292506750365266	1.8172481591192062e-58
ENSG00000167183	PRR15L	2.460378606815435	0.7640010708734565	1.0608995239899335e-56
ENSG00000130770	ATP5IF1	4.5048784997026665	0.7063961054163035	5.862560519764658e-56
ENSG00000119431	HDHD3	1.3301529481852028	0.8270382646942236	9.67071370142707e-56
ENSG00000160190	SLC37A1	2.3694753373323887	0.7514589915160197	9.161360924659294e-54
ENSG00000167792	NDUFV1	3.0965517349274303	0.7113646735553639	1.179497258154461e-53
ENSG00000178695	KCTD12	1.2103463327215502	0.7713257216140661	5.571964932357916e-53
ENSG00000104870	FCGRT	6.180523775231177	0.6670293307136637	1.5653949346938428e-52
ENSG00000168528	SERINC2	1.3750804289840723	0.8132665183952362	2.1804453999599475e-52
ENSG00000149260	CAPN5	1.5377179094759807	0.7810989947001878	2.51893324886306e-52
ENSG00000105755	ETHE1	3.562599469081039	1.2594017194001694	4.238952100152974e-52
ENSG00000130724	CHMP2A	1.7617562803930111	0.742220313856607	5.1197166362705115e-52
ENSG00000179918	SEPHS2	1.5919304029732837	0.7565519952144893	5.788332137722891e-51
ENSG00000123836	PFKFB2	1.1330710657474943	0.8220951973917088	1.0768769993550515e-50
ENSG00000135940	COX5B	2.1237220173625713	0.7089161613432489	3.6482149343792026e-49
ENSG00000137648	TMPRSS4	1.048607401845619	0.8141750607677967	1.331640011880119e-48
ENSG00000166710	B2M	27.491874292175027	0.6176518210021307	4.127120069380057e-48
ENSG00000159189	C1QC	1.1443029359472117	0.7229215147648397	2.1381924274662126e-47
ENSG00000196975	ANXA4	3.1937448517223186	0.669814897126096	5.135740906147645e-47
ENSG00000127324	TSPAN8	9.252664912257888	0.6229499906279621	1.822408732714541e-46
ENSG00000148341	SH3GLB2	1.0237475291369114	0.7594861892194888	3.238816596537639e-46
ENSG00000139725	RHOF	1.3198196276014627	0.7321914645259426	3.932155893176041e-45
ENSG00000126267	COX6B1	5.039815037747875	0.627746909528418	6.967478047475654e-45
ENSG00000131495	NDUFA2	1.6551283926303604	0.6771285374869795	1.7780034069778075e-43
ENSG00000081923	ATP8B1	2.203243658376571	0.6741148983862095	2.1036174822710965e-43
ENSG00000189159	JPT1	3.18640669652517	0.6343852451942547	2.6543626664866866e-43
ENSG00000216490	IFI30	3.0357498775796268	0.6239937485166821	8.96422524990283e-43
ENSG00000197747	S100A10	7.049571012150647	0.5947602677894821	1.5311612507394085e-42
ENSG00000163362	INAVA	2.0519878063537096	0.6618577193753055	3.4197469314367326e-41
ENSG00000197448	GSTK1	2.620470196728741	0.6263593617669635	1.394739399116839e-40
ENSG00000109089	CDR2L	1.4351334949852284	0.6950427694433603	1.8083467458400567e-40
ENSG00000197142	ACSL5	1.4054813576579743	0.679335764607004	3.908444792275944e-40
ENSG00000205352	PRR13	3.0974502845434078	0.6125578099579514	4.111351844109971e-40
ENSG00000094755	GABRP	1.2091482665669135	0.697299024119927	7.206207483620638e-40
ENSG00000136153	LMO7	1.7226693720979944	0.6445138205169273	1.0098026495589396e-39
ENSG00000075415	SLC25A3	4.116705065600432	0.5937431034614042	1.1775757669620216e-39
ENSG00000196352	CD55	1.809678926578472	0.6398364587764314	4.283103018423863e-39
ENSG00000104695	PPP2CB	3.181464673637294	0.594997074441415	1.974274768744947e-38
ENSG00000078668	VDAC3	2.5102481105021806	0.6072381629842258	3.116012244336746e-38
ENSG00000143375	CGN	1.0586412058907	0.7063943687475233	4.163955411357568e-38
ENSG00000100142	POLR2F	1.8319929087085776	0.6138440515682304	8.494839546534083e-38
ENSG00000121900	TMEM54	2.520431672816591	0.6116948135976392	1.3368233106168577e-37
ENSG00000137767	SQOR	2.0416544857699694	0.6095487997840747	2.9106767440463147e-37
ENSG00000165092	ALDH1A1	1.1982159129058554	0.6815774860283006	3.1546732395323104e-37
ENSG00000197894	ADH5	1.312181955865655	0.6553261059948103	6.638220793277755e-37
ENSG00000147813	NAPRT	1.9881907836193145	0.6281547045238667	1.5081714840556327e-36
ENSG00000278311	GGNBP2	1.524539181774979	0.6183558844972905	5.751893368238392e-36
ENSG00000170421	KRT8	26.910812207176313	0.5299021240272612	7.646135038472048e-36
ENSG00000110955	ATP5F1B	7.270614217681087	0.5475277705390091	1.3865988891922242e-35
ENSG00000204922	UQCC3	1.3563606453178767	0.6261622870503707	2.1609925998245995e-35
ENSG00000158467	AHCYL2	1.6185873749139463	0.6277093286472342	1.1959257536890468e-34
ENSG00000168397	ATG4B	1.1440034194085524	0.6266167262914786	1.4946878436160447e-34
ENSG00000134884	ARGLU1	3.061957574712301	0.5484548114118022	4.413197036429579e-34
ENSG00000065361	ERBB3	1.0827522872527602	0.6668643222828519	6.406608031411829e-34
ENSG00000112699	GMDS	1.793505033490879	0.6126442014216924	8.150161458343695e-34
ENSG00000162909	CAPN2	2.2092339891497534	0.5766404570373131	1.1003188939177926e-33
ENSG00000136810	TXN	3.1333922691825036	0.5532070435779628	3.160549034866053e-33
ENSG00000099795	NDUFB7	3.1703825617069064	0.5528416222618133	4.30961507505846e-33
ENSG00000122359	ANXA11	4.303154110915742	0.5410838547639818	4.364949241024896e-33
ENSG00000141232	TOB1	1.1839888773195466	0.6213683800896261	1.4913810293795181e-32
ENSG00000105220	GPI	2.8141076389718696	0.5499665829253378	4.9171662153198873e-32
ENSG00000023445	BIRC3	1.0841001116767262	0.6105873280456302	7.072649900423411e-32
ENSG00000140750	ARHGAP17	1.1137522490039802	0.5901597441736262	3.6731647327875066e-31
ENSG00000093010	COMT	1.4412735840277404	0.573558026413829	1.6526596852746465e-30
ENSG00000142273	CBLC	1.5188483675404556	0.5782659421465022	2.295455480768686e-30
ENSG00000162511	LAPTM5	2.879851519207549	0.5098917453171188	6.395703963554752e-30
ENSG00000061938	TNK2	1.3467761160807845	0.6103802385134873	1.1402279735733682e-29
ENSG00000130592	LSP1	1.4333363957532734	0.5369369513311048	2.077959445704117e-29
ENSG00000211675	IGLC1	6.12451418250192	0.4973280798983879	2.1501751242046695e-29
ENSG00000102879	CORO1A	1.0942836739911368	0.5563759817749473	2.785410500046816e-29
ENSG00000178209	PLEC	6.462818112917408	0.48935938819594416	4.996246558896933e-29
ENSG00000114942	EEF1B2	6.906701623210242	0.48939344390895334	7.032489684589794e-29
ENSG00000205155	PSENEN	1.4531044873047763	0.5816539705665402	1.8810812925535023e-28
ENSG00000198074	AKR1B10	1.2969066123940391	0.5760403880339658	2.5399356014015927e-28
ENSG00000221869	CEBPD	2.040456419615333	0.5171614862489325	5.706658759830391e-28
ENSG00000204385	SLC44A4	1.7463311786520659	0.5504918749706967	1.2363128077881373e-27
ENSG00000160014	CALM3	4.0187631574588965	0.48824103347395176	1.86847625393867e-27
ENSG00000214253	FIS1	1.201810111369765	0.5590226387051688	1.9112854329203517e-27
ENSG00000102882	MAPK3	1.03108568433406	0.5764030389167374	3.3245733775051935e-27
ENSG00000013364	MVP	1.5540415608329035	0.5418821094167645	3.3873574666552345e-27
ENSG00000135052	GOLM1	5.173399413989848	0.4812988785578085	5.0283709556595156e-27
ENSG00000105373	NOP53	3.2350781340572787	0.48615294983384016	8.113106321737303e-27
ENSG00000002586	CD99	2.0169443713305912	0.493827899911951	1.0520846295579955e-26
ENSG00000167658	EEF2	20.564655786066634	0.4585288673125856	9.481842375884196e-26
ENSG00000131143	COX4I1	3.115571035132285	0.48079523035842353	3.0307127390367275e-25
ENSG00000164713	BRI3	3.0758850937599505	0.4732923015909487	3.8791122542722075e-25
ENSG00000136238	RAC1	3.590154990637679	0.4618173733749913	1.4432960650059604e-24
ENSG00000165140	FBP1	1.6416501483906993	0.5085521152601576	1.982198117608821e-24
ENSG00000140983	RHOT2	1.440824309219752	0.5050765777761279	3.672891841541395e-24
ENSG00000117984	CTSD	8.89024990048034	0.43394586462849283	1.1659064618604108e-23
ENSG00000197409	HIST1H3D	2.7786149291407622	0.4644030378460471	1.666204204580067e-23
ENSG00000178980	SELENOW	1.7472297282680433	0.47665945457142916	3.289977641112429e-23
ENSG00000118640	VAMP8	1.5832444233521688	0.48856810715808674	3.3933747004009897e-23
ENSG00000034713	GABARAPL2	1.3999403016927803	0.4835940793002637	1.3533321872339698e-22
ENSG00000084207	GSTP1	6.3909341436392175	0.4306689078804937	1.4012138020454638e-22
ENSG00000161960	EIF4A1	6.85563405336886	0.4262525861062816	1.7893126157932603e-22
ENSG00000159166	LAD1	1.3416843349235792	0.5115757957781328	2.0417933000930892e-22
ENSG00000063245	EPN1	1.453553762112765	0.48947310911268305	2.0825602053897922e-22
ENSG00000167615	LENG8	1.318022528369508	0.473838488781842	9.40233287575476e-22
ENSG00000181019	NQO1	3.2882423196692745	0.4438757616158788	1.6148608293466427e-21
ENSG00000180921	FAM83H	1.0626846791625983	0.5228948874023762	2.6090214558356632e-21
ENSG00000170515	PA2G4	2.8599336693867166	0.437431826448065	3.0694846176965885e-21
ENSG00000176340	COX8A	3.9206714910480307	0.7323094970441748	3.632524298271075e-21
ENSG00000148334	PTGES2	1.531428062164139	0.47594475201157516	4.1157679933167525e-21
ENSG00000116096	SPR	1.0261436614461843	0.5189927495083426	7.73280008831278e-21
ENSG00000136156	ITM2B	8.456699710771247	0.40485058919084826	1.0643040243777274e-20
ENSG00000100348	TXN2	1.1899792080927292	0.4860339409242854	1.717359189987934e-20
ENSG00000182326	C1S	1.3225152764493948	0.4397852101639655	2.540570827206592e-20
ENSG00000148737	TCF7L2	1.3894572228397108	0.4688504202951421	2.885322122601242e-20
ENSG00000110958	PTGES3	4.3545211972957825	0.4130049334035262	3.1682407623084014e-20
ENSG00000103534	TMC5	1.6572250084009743	0.45674224468193525	3.182687574306292e-20
ENSG00000135926	TMBIM1	2.3826540650333907	0.4328158948969876	6.245263783525947e-20
ENSG00000181885	CLDN7	2.3062773476753122	0.43712750364209896	7.62830184214832e-20
ENSG00000131203	IDO1	1.2467375921686346	0.4343805951362303	8.050861376307107e-20
ENSG00000077454	LRCH4	1.059389997237348	0.4686104139964262	1.1931449969312229e-19
ENSG00000104763	ASAH1	1.7899108350269695	0.4326802500326496	1.8977626694901882e-19
ENSG00000105443	CYTH2	1.2070516507962996	0.4631301541930547	2.589871446892977e-19
ENSG00000010256	UQCRC1	2.604595820179807	0.42703812121569773	2.657274695986964e-19
ENSG00000101160	CTSZ	2.222861991658744	0.4172748424800037	2.667646532890964e-19
ENSG00000077549	CAPZB	3.096401976658101	0.40974326319732657	3.095599254490338e-19
ENSG00000204257	HLA-DMA	2.9443973332885918	0.4311590817100044	5.836466864565727e-19
ENSG00000138757	G3BP2	2.468465553359232	0.4063898616150564	1.2631855691869395e-18
ENSG00000140990	NDUFB10	1.6515341941664508	0.43407474406606966	3.845643661309556e-18
ENSG00000126934	MAP2K2	2.3399729582744646	0.40673990287381323	5.420697209419075e-18
ENSG00000138495	COX17	1.5672202885339053	0.4136487133228931	2.519264969592351e-17
ENSG00000204394	VARS	1.1398101878673248	0.4471003288476147	2.991886774300315e-17
ENSG00000143013	LMO4	1.1365155059420742	0.44839237208282423	3.3656531683275273e-17
ENSG00000141503	MINK1	1.3109838897110184	0.4244805584600834	6.245793940531427e-17
ENSG00000179583	CIITA	1.226969500617132	0.4106185916208871	1.0831903437880796e-16
ENSG00000135506	OS9	3.1923970272983526	0.3750133889141205	1.6423027037851127e-16
ENSG00000167863	ATP5PD	2.450794077578343	0.38677996864205744	2.1193728360149646e-16
ENSG00000152291	TGOLN2	1.5786019170029522	0.4007309409684703	2.512212688463731e-16
ENSG00000105379	ETFB	1.1291773507449256	0.44847005149898833	2.680007186113835e-16
ENSG00000090581	GNPTG	1.2702496404533765	0.4079308770892437	3.507865896141928e-16
ENSG00000147044	CASK	1.4950368027170546	0.4148547216057049	3.6491054432828084e-16
ENSG00000178814	OPLAH	1.1866845261674788	0.4881851194418319	5.123551984578058e-16
ENSG00000105223	PLD3	1.1151000734279464	0.41003704966014876	5.458866254298035e-16
ENSG00000166923	GREM1	2.4392626908399664	0.3650994062380467	1.6391040780098964e-15
ENSG00000164405	UQCRQ	3.2496046861822467	0.368815224517121	1.7819910686617454e-15
ENSG00000182551	ADI1	1.1977666380978667	0.41125594938646437	2.1453758526455883e-15
ENSG00000042493	CAPG	1.347674665696762	0.3965170431576972	2.3969938844478905e-15
ENSG00000152234	ATP5F1A	3.1889525871037723	0.36843335211192985	2.4392477275063006e-15
ENSG00000163435	ELF3	2.5658084284234497	0.3732821930624306	2.8498959294731363e-15
ENSG00000169715	MT1E	1.7662490284728982	0.38645669873328803	3.0045821937359384e-15
ENSG00000099624	ATP5F1D	2.6400885300109143	0.44959538183561076	3.610677804177056e-15
ENSG00000150991	UBC	16.996814777559063	0.33602132631159565	4.075502849534519e-15
ENSG00000011600	TYROBP	1.0926363330285116	0.3845698141026256	4.362163441220286e-15
ENSG00000117616	RSRP1	1.8495146262201367	0.3747415916032537	4.679215912997168e-15
ENSG00000145191	EIF2B5	1.2313124904276893	0.3950326300376321	9.384826803012575e-15
ENSG00000130707	ASS1	3.399213197242483	0.3559713800405768	9.403658453545503e-15
ENSG00000153904	DDAH1	1.1558343226855883	0.42007133734802105	1.045730395498901e-14
ENSG00000197324	LRP10	4.101279963859487	0.34876310400540644	1.0908991048126076e-14
ENSG00000178982	EIF3K	1.4316890547906482	0.39098242794509774	1.4495079294896683e-14
ENSG00000120885	CLU	1.1146507986199576	0.37037877171740696	1.7033924472700495e-14
ENSG00000112335	SNX3	1.6227806064551742	0.37552890747967393	1.7238009543077643e-14
ENSG00000104522	TSTA3	1.881113621048675	0.3744868757672878	2.4675150414529563e-14
ENSG00000156467	UQCRB	2.9554794452189794	0.35250872671937294	2.6150267846911523e-14
ENSG00000156711	MAPK13	1.2025589027164127	0.40118175938466794	3.100885976825684e-14
ENSG00000109861	CTSC	1.2846264343090148	0.3792559935141595	4.745962040503979e-14
ENSG00000102317	RBM3	5.722562987621365	0.33403864524996285	5.4363494867567776e-14
ENSG00000143774	GUK1	3.6413723187483904	0.3408668000687436	6.289856160972374e-14
ENSG00000188643	S100A16	1.7993456059947321	0.3671855790286828	7.497453778025206e-14
ENSG00000158985	CDC42SE2	1.2350564471609284	0.37902156627974337	1.3105538568223707e-13
ENSG00000105058	FAM32A	1.0343803662593105	0.3876530636830466	1.7520121849791297e-13
ENSG00000177666	PNPLA2	1.7993456059947321	0.35647820947284564	1.7599225520789127e-13
ENSG00000128245	YWHAH	1.5786019170029522	0.35856036505169453	2.1551464630349856e-13
ENSG00000182512	GLRX5	1.2771385208425365	0.37445751219089113	2.296451891883323e-13
ENSG00000055044	NOP58	1.0373755316459017	0.3852437624571342	3.278206966893142e-13
ENSG00000123159	GIPC1	1.295558787970073	0.3688889968686795	4.0255611510271615e-13
ENSG00000273983	HIST1H3G	1.8781184556620838	0.3641246022307528	4.1541367681556127e-13
ENSG00000119888	EPCAM	4.4019945686732544	0.33050792584585675	4.3143941651535183e-13
ENSG00000125356	NDUFA1	1.2170854548413805	0.376876647774329	5.256263224827247e-13
ENSG00000109654	TRIM2	1.2019598696390945	0.3833852933479554	6.49477194441658e-13
ENSG00000089220	PEBP1	1.587287896624067	0.3588196589057576	6.640376328054244e-13
ENSG00000166888	STAT6	1.6125970441407638	0.3519299561292247	8.659890978037607e-13
ENSG00000127948	POR	1.295259271431414	0.3569077173817185	1.190625617688194e-12
ENSG00000125148	MT2A	3.809550855205493	0.32542504020556495	1.2414879685010298e-12
ENSG00000004779	NDUFAB1	1.012815175475853	0.39062023751053637	1.3135906554151197e-12
ENSG00000014216	CAPN1	1.395597311882223	0.35773742801920594	1.34252431351059e-12
ENSG00000162368	CMPK1	3.0152329946814764	0.32898253390714083	1.4175236761567502e-12
ENSG00000145901	TNIP1	1.7719398427074216	0.34201068500106896	1.4821725946831514e-12
ENSG00000022277	RTF2	1.3493220066593872	0.3503780736792244	1.6023082425213444e-12
ENSG00000188186	LAMTOR4	2.722904852950164	0.3282238403075437	1.7655171473703065e-12
ENSG00000052344	PRSS8	1.1133029741959917	0.38192328186383306	1.953924599677286e-12
ENSG00000178951	ZBTB7A	2.4178472583258386	0.32712993105065435	4.059584880341062e-12
ENSG00000126432	PRDX5	1.7082925782423561	0.3407413159418072	4.698504270346785e-12
ENSG00000130529	TRPM4	1.289418698927561	0.3604127428008526	6.227798842167125e-12
ENSG00000111642	CHD4	1.063433470509246	0.3564360866914888	7.09215129568121e-12
ENSG00000143811	PYCR2	1.0303368929874122	0.36642409858153974	7.800764913573978e-12
ENSG00000008517	IL32	5.880557961764057	0.30271428252674326	8.617089361095618e-12
ENSG00000167671	UBXN6	1.8668865854623662	0.3240977433003358	8.947363521630386e-12
ENSG00000136059	VILL	1.278336586997173	0.35186031194023104	9.856738944825252e-12
ENSG00000112249	ASCC3	1.0256943866381956	0.3574652870540465	1.1919091968908171e-11
ENSG00000104973	MED25	1.299302744703312	0.33902122795466083	1.2243031074459845e-11
ENSG00000131174	COX7B	1.1661676432693282	0.359721048968478	1.3664828496253051e-11
ENSG00000166337	TAF10	2.149180923148598	0.3218337730079792	1.4685138852204856e-11
ENSG00000172531	PPP1CA	1.5091140800340337	0.33770093420199615	1.4749394072194556e-11
ENSG00000215021	PHB2	1.2588680119843294	0.35168844485679646	2.066768292217267e-11
ENSG00000153113	CAST	1.122138712086436	0.3419903076007173	2.240602133491313e-11
ENSG00000175756	AURKAIP1	3.2924355512105024	0.30441593902303477	2.491506573717515e-11
ENSG00000117523	PRRC2C	3.717749036106469	0.3014278274368951	2.7024731159645718e-11
ENSG00000104365	IKBKB	1.182191778087592	0.3349155117497624	3.221563608370893e-11
ENSG00000013588	GPRC5A	3.0406919004675026	0.3070289802890933	4.488406507512441e-11
ENSG00000172586	CHCHD1	1.3770272864853568	0.33124970328954984	5.100253553155156e-11
ENSG00000102837	OLFM4	1.3153268795215758	0.33372510557559215	5.3939770073337426e-11
ENSG00000155903	RASA2	1.1263319436276638	0.33199150800950006	5.905034725389632e-11
ENSG00000108091	CCDC6	1.0174576818250696	0.34827940583810846	6.57235768639888e-11
ENSG00000163453	IGFBP7	3.961255982036343	0.29017229537787004	7.05155261008477e-11
ENSG00000181789	COPG1	3.2499042027209057	0.2992929768317252	8.3728016803278e-11
ENSG00000112667	DNPH1	1.2718969814160017	0.3374347788811835	8.45690902222932e-11
ENSG00000011422	PLAUR	1.7349495501830188	0.3052961766057726	9.512819210202501e-11
ENSG00000170296	GABARAP	3.6292418989326958	0.2904157849065816	9.952835134299751e-11
ENSG00000099977	DDT	1.5278338637002296	0.32390072767537953	1.0233649676685903e-10
ENSG00000141002	TCF25	1.5637758483393251	0.31534111206503945	1.173876891684073e-10
ENSG00000137497	NUMA1	1.315925912598894	0.3225641330862238	1.2531213151327444e-10
ENSG00000186010	NDUFA13	2.1599635185403265	0.30872534185119893	1.3130941656957068e-10
ENSG00000175274	TP53I11	1.844572603332261	0.3128840459921929	1.3545397271145484e-10
ENSG00000006015	REX1BD	1.0101195266279208	0.33865394650050856	1.4061901571644748e-10
ENSG00000091527	CDV3	1.7295582524871544	0.30615537792018555	1.9034760656655781e-10
ENSG00000131771	PPP1R1B	1.9330797405060343	0.32642759722498915	2.0149736215573928e-10
ENSG00000131828	PDHA1	1.332099805686487	0.33061641187650015	2.2470536454137914e-10
ENSG00000175826	CTDNEP1	1.1455010021018481	0.321786348134917	2.654704854698195e-10
ENSG00000147862	NFIB	1.260365594677625	0.32559242753045786	2.830872433817211e-10
ENSG00000100726	TELO2	1.0418682797257888	0.3284536857620459	2.9243741488040384e-10
ENSG00000082641	NFE2L1	1.2994525029726418	0.31558522922292487	3.0814628360625734e-10
ENSG00000076604	TRAF4	1.4857517900186215	0.32093732885341236	3.604595738683002e-10
ENSG00000103024	NME3	1.148645925757769	0.3165249966114677	5.403409076419342e-10
ENSG00000087087	SRRT	1.656625975323656	0.2990983273513443	7.160528938909192e-10
ENSG00000115414	FN1	3.212913910196503	0.2731846522547312	8.2259831283615e-10
ENSG00000127922	SEM1	1.7699929852061373	0.29656775475929453	9.434299678927377e-10
ENSG00000123240	OPTN	1.197017846751219	0.3077096400973407	1.4292628843700987e-09
ENSG00000164919	COX6C	4.359912494991647	0.590732073573647	1.7572001305945595e-09
ENSG00000076554	TPD52	1.066578394165167	0.3338739935804589	1.8559410012769516e-09
ENSG00000173020	GRK2	1.9082198677973263	0.2859340294050753	1.9856565265787636e-09
ENSG00000120306	CYSTM1	1.4670320063524258	0.306213026919849	2.5883914899267596e-09
ENSG00000106682	EIF4H	4.401844810403925	0.26920960776691794	2.699348861194108e-09
ENSG00000170027	YWHAG	1.9053744606800647	0.2862824057710449	3.412243058203708e-09
ENSG00000115524	SF3B1	1.624577705687129	0.2862488728583262	5.730611689406222e-09
ENSG00000105669	COPE	3.2430153223317455	0.2694544205078149	5.9276854845649116e-09
ENSG00000063046	EIF4B	3.9396907912528856	0.26489570676867835	6.017452659219342e-09
ENSG00000111057	KRT18	8.838882814100298	0.2566299658338531	6.056181959674356e-09
ENSG00000173801	JUP	1.073167758015668	0.3141589996937907	6.371463340181392e-09
ENSG00000132470	ITGB4	1.9792052874595405	0.2800633535453174	7.66073858991629e-09
ENSG00000179271	GADD45GIP1	1.4978822098343163	0.2870861758052591	1.1651303383240469e-08
ENSG00000114867	EIF4G1	3.102242549161954	0.2635244295573904	1.2672662920457294e-08
ENSG00000141959	PFKL	1.0863464857166698	0.30854380991944264	1.280273178160578e-08
ENSG00000090339	ICAM1	1.1759019307757501	0.27631831720928335	1.2923391886440202e-08
ENSG00000100650	SRSF5	1.8233069290874626	0.3065092742854948	1.4421942573717699e-08
ENSG00000203485	INF2	4.5656803570504705	0.25514381964845256	1.7170742992234223e-08
ENSG00000241468	ATP5MF	2.530914751669661	0.26839077193351835	1.770964499936076e-08
ENSG00000104852	SNRNP70	4.173313691407008	0.2537328426408738	1.7898729389101836e-08
ENSG00000002834	LASP1	2.208035922995117	0.26688117578037074	2.2535822892510484e-08
ENSG00000161671	EMC10	1.2037569688710492	0.29008975698238526	2.2842680104771436e-08
ENSG00000154518	ATP5MC3	2.0000216868963503	0.2784571752773438	2.3918943422064863e-08
ENSG00000107223	EDF1	2.7357840641125066	0.26092548436376317	2.4370383288952325e-08
ENSG00000169976	SF3B5	1.156283597493577	0.2918664137715339	2.492377996239095e-08
ENSG00000198898	CAPZA2	2.994566353513996	0.25583383913841673	2.9685358332578066e-08
ENSG00000167491	GATAD2A	1.4303412303666823	0.27490448052390315	3.9568571671073976e-08
ENSG00000139644	TMBIM6	5.581939972720903	0.24673161597948834	4.069619932395631e-08
ENSG00000182087	TMEM259	2.2854609482385024	0.26017297843535014	4.162903791637559e-08
ENSG00000142168	SOD1	3.3400586808573043	0.2544004957706265	4.63450259177902e-08
ENSG00000105357	MYH14	2.3521033780901592	0.2655420450553706	4.9241241256857134e-08
ENSG00000134287	ARF3	1.8212103133168487	0.2595847712342224	5.40672682696069e-08
ENSG00000074800	ENO1	4.5965305605323605	0.24295918309141018	7.746629545402346e-08
ENSG00000134440	NARS	1.5525439781396078	0.27263054006367715	8.147376621485704e-08
ENSG00000231925	TAPBP	2.15517125392178	0.25375476385321327	8.419065541373099e-08
ENSG00000127540	UQCR11	2.418446291403157	0.2563814361899577	9.332982403753698e-08
ENSG00000099385	BCL7C	1.0203030889423312	0.2838226634619944	1.0178117923755452e-07
ENSG00000130066	SAT1	1.0737667910929862	0.2652365257701361	1.1226924711790732e-07
ENSG00000110917	MLEC	3.891917903336754	0.2436218728617794	1.40132332697606e-07
ENSG00000197956	S100A6	53.93514118250444	0.22566890001868423	1.6936917614527625e-07
ENSG00000140105	WARS	5.772282733038781	0.2327326203162956	2.2098073230923555e-07
ENSG00000063244	U2AF2	1.439027209987797	0.26283619241119527	2.221778584542013e-07
ENSG00000074964	ARHGEF10L	1.0677764603198037	0.27293793658517046	2.334211614788423e-07
ENSG00000100243	CYB5R3	1.7096404026663223	0.25014448539159084	2.734764303543309e-07
ENSG00000127184	COX7C	3.566493184083608	0.23826947561711864	2.782798874035964e-07
ENSG00000103266	STUB1	1.15523528960827	0.2689814034171458	2.797033834799503e-07
ENSG00000105185	PDCD5	1.485602031749292	0.2556968896511203	2.9418881062447074e-07
ENSG00000166920	C15orf48	2.1051519919657053	0.25492154533283673	3.0141143707720723e-07
ENSG00000102898	NUTF2	1.849065351412148	0.24990787587423413	3.100972374787066e-07
ENSG00000198561	CTNND1	2.281866749774593	0.24548812765911854	3.6016708934969803e-07
ENSG00000135480	KRT7	2.014697997290648	0.25424362800053135	3.642205772848974e-07
ENSG00000140497	SCAMP2	1.103119411881581	0.2720341482575055	3.754084303937912e-07
ENSG00000163605	PPP4R2	1.3362930372277149	0.2511845646683053	5.355903510756351e-07
ENSG00000146701	MDH2	1.6072057464448992	0.25565113303881465	5.5628756902731e-07
ENSG00000143153	ATP1B1	5.060781195454014	0.22608730019748968	7.095401467960387e-07
ENSG00000109390	NDUFC1	1.364597350131003	0.2563841918982446	8.447370648675788e-07
ENSG00000100297	MCM5	1.097278839377728	0.2608133175038584	8.648148040001126e-07
ENSG00000102007	PLP2	1.104916511113536	0.2573590736977489	9.458272369333808e-07
ENSG00000132424	PNISR	1.1694623251945788	0.24806524754915746	1.057930639522696e-06
ENSG00000137801	THBS1	1.2130419815694824	0.23169899123150425	1.0704423852031251e-06
ENSG00000182196	ARL6IP4	2.293547894782299	0.23000706389715875	1.358363121304044e-06
ENSG00000213024	NUP62	1.1616748951894413	0.24972454599377467	1.521158777659537e-06
ENSG00000116260	QSOX1	1.1857859765515013	0.24931799109698644	1.5486499334748419e-06
ENSG00000182199	SHMT2	1.0809551880208055	0.2607045741074566	1.5756939943194231e-06
ENSG00000185624	P4HB	2.3513545867435113	0.2277575112539123	1.991392238585597e-06
ENSG00000197858	GPAA1	1.243892185051373	0.2466317597917082	2.0627825644937387e-06
ENSG00000142949	PTPRF	1.3791239022559707	0.2445284666994824	2.3066436996137057e-06
ENSG00000067167	TRAM1	1.2072014090656293	0.23709329498410728	3.26042830294464e-06
ENSG00000143106	PSMA5	1.6504858862811438	0.23121196972012714	3.7914884691805705e-06
ENSG00000173442	EHBP1L1	2.0018187861283048	0.22221173078550394	3.86670540160077e-06
ENSG00000034152	MAP2K3	1.57246182796044	0.2321360923386629	3.884681439274785e-06
ENSG00000111912	NCOA7	1.4960851106023616	0.23731236311776127	4.099044524139204e-06
ENSG00000100345	MYH9	4.800950598167218	0.20768515632822515	4.397546026882107e-06
ENSG00000155115	GTF3C6	1.882161928933982	0.22322009759463146	4.600503971709198e-06
ENSG00000142669	SH3BGRL3	1.1333705822861533	0.2363278800209325	4.69793687087031e-06
ENSG00000221983	UBA52	10.742909450356397	0.20141032370160383	4.901146005012801e-06
ENSG00000141551	CSNK1D	1.1034189284202403	0.26211694219123854	5.8520660330170645e-06
ENSG00000178988	MRFAP1L1	1.3771770447546863	0.22578938335495563	5.863333556425902e-06
ENSG00000105323	HNRNPUL1	4.703457964833671	0.20475458956698356	6.066916572178402e-06
ENSG00000158747	NBL1	3.444290436310682	0.20871046015544614	6.603687062746415e-06
ENSG00000198363	ASPH	1.960785020332004	0.21917202180805195	7.140973442251672e-06
ENSG00000089154	GCN1	1.188331867130104	0.23197526240499136	7.82109527202426e-06
ENSG00000107854	TNKS2	1.0352789158752878	0.2316770436972606	9.457691584831454e-06
ENSG00000177731	FLII	2.475653950287051	0.2091943985110183	9.654024046277903e-06
ENSG00000229833	PET100	1.5830946650828392	0.22059145994138035	1.0610592768079657e-05
ENSG00000153561	RMND5A	1.0712209005143836	0.2339943823691222	1.2140187274682797e-05
ENSG00000198791	CNOT7	1.3587567776271499	0.22250613496908705	1.45286502332002e-05
ENSG00000010278	CD9	1.45864554326997	0.21780222030279678	1.864299328492108e-05
ENSG00000231389	HLA-DPA1	2.499765031649111	0.20112471051970338	1.883078155810763e-05
ENSG00000042753	AP2S1	1.453553762112765	0.21561902778340125	2.156851119820393e-05
ENSG00000105063	PPP6R1	1.2343076558142807	0.22124460292098558	2.312147855933702e-05
ENSG00000278705	HIST1H4B	1.9754613307263014	0.2093726827315846	2.3628603869672214e-05
ENSG00000126254	RBM42	1.0185059897103765	0.22223049476944548	2.395408235045394e-05
ENSG00000132698	RAB25	1.300351052588619	0.22058858701691775	2.422153467316047e-05
ENSG00000182795	C1orf116	1.0842498699460559	0.25214901493960773	3.143098131720004e-05
ENSG00000174886	NDUFA11	1.589384512394681	0.2100906352546303	3.4286562954955625e-05
ENSG00000130749	ZC3H4	1.0924865747591819	0.21899715538084819	3.480811556125956e-05
ENSG00000173113	TRMT112	1.4414233422970701	0.20822419876762316	3.623473057639988e-05
ENSG00000123992	DNPEP	1.4989305177196233	0.2065480158780693	3.747937453767413e-05
ENSG00000172428	COPS9	1.0502547428082445	0.21445482369582808	3.944969058873576e-05
ENSG00000117472	TSPAN1	1.4516069046114806	0.2084876482355163	4.16555434184784e-05
ENSG00000186660	ZFP91	1.1601773124961456	0.21488640161934497	4.6446862623667954e-05
ENSG00000136271	DDX56	1.035877948952606	0.2185331671089079	4.755129495480984e-05
ENSG00000175416	CLTB	2.4558858587355483	0.19519581222976234	4.9477239667594406e-05
ENSG00000135390	ATP5MC2	1.265906650642819	0.20957961045325968	5.8288596894593887e-05
ENSG00000214530	STARD10	1.801442221765346	0.20016111131740588	6.70975144754893e-05
ENSG00000233493	TMEM238	1.8668865854623662	0.2023966883683782	7.068409606770779e-05
ENSG00000184363	PKP3	1.126930976704982	0.21596506091586876	7.365736318531733e-05
ENSG00000031698	SARS	1.1537377069149743	0.2084884899971672	7.607547461832151e-05
ENSG00000176845	METRNL	1.095182223607114	0.20907366811858888	8.080546791327727e-05
ENSG00000143321	HDGF	4.253733882036984	0.18239700658964075	8.114966233919204e-05
ENSG00000147416	ATP6V1B2	1.0691242847437696	0.2066882334630593	8.396884183004058e-05
ENSG00000164266	SPINK1	6.272475352599531	0.1780383273889683	9.604351297114533e-05
ENSG00000089737	DDX24	1.2882206327729244	0.19920499386684093	0.00010588446905592801
ENSG00000100442	FKBP3	1.3978436859221663	0.19749957703911014	0.00011013586369534821
ENSG00000008018	PSMB1	2.568653835540711	0.1854893915469873	0.0001102869967541683
ENSG00000165802	NSMF	1.0956314984151028	0.20828999509899915	0.00011212947710901833
ENSG00000088766	CRLS1	1.095182223607114	0.2087297188879959	0.0001223795316373726
ENSG00000164733	CTSB	4.404989734059846	0.17385480308474732	0.0001438236537765128
ENSG00000099341	PSMD8	1.3563606453178767	0.1944396522811161	0.00015051269658861467
ENSG00000136485	DCAF7	1.1919260655940136	0.19693389108093812	0.00016167677310821907
ENSG00000129625	REEP5	1.2170854548413805	0.19299462363062675	0.00019221386028230863
ENSG00000142002	DPP9	1.2819307854610826	0.19272551104306793	0.00020067108070173068
ENSG00000173039	RELA	1.1845879103968648	0.1921058211583593	0.00021716853925590748
ENSG00000099622	CIRBP	3.0881652718449746	0.17246355097441568	0.00022128135135314787
ENSG00000163399	ATP1A1	1.5342734692814008	0.18793241933720833	0.00022275665011790613
ENSG00000178952	TUFM	1.896987997597609	0.1835017267147604	0.0002520444897237275
ENSG00000167986	DDB1	1.3475249074274323	0.18803949867779962	0.00030252077539876475
ENSG00000160714	UBE2Q1	1.45864554326997	0.18162068848991159	0.0003070571595703916
ENSG00000214078	CPNE1	1.1064140938068316	0.1911413837070226	0.00032900066601781455
ENSG00000144579	CTDSP1	1.6686066368700212	0.17794365418762303	0.0003542428669796615
ENSG00000167522	ANKRD11	1.5019256831062147	0.18036661170199147	0.0003576762158501714
ENSG00000167978	SRRM2	4.346134734213327	0.16450104029244672	0.0003580098929339189
ENSG00000136436	CALCOCO2	1.036926256837913	0.19279470474695437	0.0003680175991315238
ENSG00000103811	CTSH	1.0411194883791408	0.18823578974856148	0.00041437626056828526
ENSG00000221978	CCNL2	1.7803263057898773	0.1692925959617798	0.0004616335977121567
ENSG00000196866	HIST1H2AD	1.7773311404032859	0.1751217624002629	0.00048243641158841156
ENSG00000133321	PLAAT4	1.7598094228917267	0.16996857406345456	0.00048254623862551457
ENSG00000115091	ACTR3	2.592165883825453	0.1659626222667121	0.000509408012422167
ENSG00000204388	HSPA1B	2.273929561500126	0.16540296733085924	0.0005822477902969362
ENSG00000172053	QARS	1.3553123374325697	0.182640675100102	0.0005855359017126037
ENSG00000185359	HGS	1.146549309987155	0.17873288203993937	0.0006349786976250673
ENSG00000179262	RAD23A	1.6850800464962734	0.16822903717813942	0.0008148376433992192
ENSG00000133275	CSNK1G2	1.4875488892505764	0.16821398500144125	0.0008656883492594902
ENSG00000204843	DCTN1	1.0065253281640112	0.17890022484257523	0.0009696723310205986
ENSG00000133313	CNDP2	2.4829921054841995	0.15836825432467316	0.001000806170057143
ENSG00000178741	COX5A	5.437123726279213	0.15168798590377142	0.001050749289228581
ENSG00000048828	FAM120A	1.598370008554455	0.16673025146792708	0.001060565349085625
ENSG00000187555	USP7	1.4316890547906482	0.168717944802401	0.001142785116656615
ENSG00000147684	NDUFB9	1.2751916633412521	0.1770089459960147	0.0011559299489378825
ENSG00000100201	DDX17	3.0197257427613633	0.15039848578917692	0.001408948008466002
ENSG00000157870	PRXL2B	1.545205822942459	0.16445257530644408	0.001492177386110659
ENSG00000166295	ANAPC16	1.323863100873361	0.16441439387212864	0.001591136279454359
ENSG00000141522	ARHGDIA	2.043152068463265	0.1535018631728552	0.0017762650699853237
ENSG00000159403	C1R	2.7300932498779833	0.14484019958076222	0.0019265648123851517
ENSG00000158406	HIST1H4H	1.4198581515136126	0.15956533254265182	0.0021314463263034946
ENSG00000083312	TNPO1	1.1046169945748767	0.16115079010984437	0.002302774879314745
ENSG00000197451	HNRNPAB	2.251465821100691	0.1520457250619609	0.0023357197902859703
ENSG00000213886	UBD	2.290103454587719	0.14194561440102738	0.002576262380587814
ENSG00000164078	MST1R	1.155534806146929	0.19935457687259178	0.0025962654073605307
ENSG00000125995	ROMO1	1.5426599323638566	0.153118839852537	0.002605302895101322
ENSG00000105221	AKT2	1.0423175545337775	0.16129065660401268	0.0026431748339961043
ENSG00000147123	NDUFB11	1.3144283299055983	0.15685877111293756	0.002920515864121327
ENSG00000026297	RNASET2	1.4033847418873604	0.1545732106866028	0.002925756429023446
ENSG00000119655	NPC2	1.2978051620100166	0.1518293026761961	0.0032022403108327483
ENSG00000101596	SMCHD1	1.311433164519007	0.1474992436885489	0.0032689541001557428
ENSG00000100239	PPP6R2	1.3669934824402759	0.1514700340974941	0.003326075273471437
ENSG00000169567	HINT1	1.5989690416317732	0.1504315706786702	0.0035370708746946594
ENSG00000167283	ATP5MG	3.0823246993411217	0.13924988705313512	0.0037210638428984122
ENSG00000111676	ATN1	1.6879254536135353	0.14182954128780823	0.004159344663459551
ENSG00000241685	ARPC1A	1.842176471022988	0.14413556290815954	0.004249993813691301
ENSG00000171617	ENC1	1.399041752076803	0.14700344049198644	0.004358426301092003
ENSG00000169223	LMAN2	1.603162273173001	0.14608814835101358	0.004408995388518735
ENSG00000099875	MKNK2	1.6329641687695846	0.14591212800078146	0.004561276258173795
ENSG00000142192	APP	2.2893546632410713	0.13708351533319418	0.004600052071549775
ENSG00000151465	CDC123	1.3340466631877714	0.14570410141876705	0.004646456873383343
ENSG00000250479	CHCHD10	1.477664843474825	0.1482936977419293	0.004928695677871157
ENSG00000163956	LRPAP1	1.4698774134696875	0.1418939577148029	0.005208568321122212
ENSG00000163131	CTSS	1.3039452510525287	0.14309815110212748	0.005537506078107298
ENSG00000137776	SLTM	1.1588294880721794	0.1475633054517285	0.005805657446091242
ENSG00000173436	MICOS10	3.5973433875654983	0.13087047280408437	0.005971660725251435
ENSG00000115275	MOGS	1.0863464857166698	0.14768809457503929	0.006212018629217765
ENSG00000107796	ACTA2	3.1955419509542735	0.12705758149556767	0.006241005122794547
ENSG00000111540	RAB5B	1.2672544750667851	0.14279660538282848	0.0065311614901924905
ENSG00000149923	PPP4C	1.0318344756807079	0.14915913410463644	0.007173703578770177
ENSG00000149591	TAGLN	1.9923840151605423	0.12985666936806617	0.007382120833273347
ENSG00000230989	HSBP1	1.399041752076803	0.13851621816286763	0.008031070873805595
ENSG00000147649	MTDH	1.6732491432192378	0.13221737266404043	0.010008762291245397
ENSG00000118523	CCN2	1.1580806967255317	0.12498698676288414	0.010527488532372255
ENSG00000109814	UGDH	1.2847761925783443	0.13365183237609665	0.011262043493845445
ENSG00000177156	TALDO1	1.2702496404533765	0.13488890571251916	0.011843875156256106
ENSG00000100226	GTPBP1	1.017607440094399	0.1336921279494318	0.012660951585803576
ENSG00000108848	LUC7L3	1.1896796915540702	0.1292513243788732	0.012766923905081799
ENSG00000111481	COPZ1	2.996962485823269	0.11961414968774986	0.013460873647148538
ENSG00000165637	VDAC2	1.0487571601149488	0.1342613233000592	0.014061166882563543
ENSG00000143761	ARF1	4.395105688284095	0.20200396868190795	0.015712004415491164
ENSG00000130985	UBA1	1.1061145772681724	0.13177643579212595	0.01612979294074069
ENSG00000119705	SLIRP	1.9022295370241438	0.12187651983670011	0.016194917856911552
ENSG00000105698	USF2	1.4637373244271754	0.12367452957968667	0.01686593987439562
ENSG00000090382	LYZ	16.222115250317216	0.10744601471556692	0.01735575695490004
ENSG00000087365	SF3B2	1.4620899834645502	0.12277808211637103	0.018380519483620985
ENSG00000163468	CCT3	3.121261849366809	0.11365730189021628	0.018473688102039323
ENSG00000108518	PFN1	16.224661140895822	0.10656886204586913	0.01855146567535607
ENSG00000186635	ARAP1	1.1251338774730273	0.12065845599757657	0.019795715316760804
ENSG00000102265	TIMP1	3.6927394051284317	0.10896515302053733	0.02021861518992687
ENSG00000265972	TXNIP	1.3861625409144602	0.11979999351011927	0.021235225793279994
ENSG00000168653	NDUFS5	2.340122716543794	0.11328568840217002	0.021814604123694934
ENSG00000169714	CNBP	1.1994139790604919	0.11752804409049622	0.023402630397427817
ENSG00000159352	PSMD4	1.52423966523632	0.11711732739070674	0.023593831003379268
ENSG00000130811	EIF3G	1.6823843976483412	0.1125829795442389	0.027226807539880906
ENSG00000130429	ARPC1B	3.3679137189526034	0.10551272881226748	0.02764054855246372
ENSG00000112695	COX7A2	4.020110981882862	0.1027326411507814	0.031882612013526074
ENSG00000137207	YIPF3	1.3616021847444115	0.11278325327548949	0.03220135621081344
ENSG00000175550	DRAP1	1.534872502358719	0.10916909626864679	0.03256482384015982
ENSG00000205542	TMSB4X	21.875939192316313	0.09536664194339828	0.03505954819207909
ENSG00000178585	CTNNBIP1	1.0327330252966853	0.11512404035546062	0.036653429244766604
ENSG00000121774	KHDRBS1	1.9609347786013336	0.10440047063126212	0.04004184194293855
ENSG00000149547	EI24	1.2647085844881825	0.10955161413636691	0.04145915946422155
ENSG00000183207	RUVBL2	1.3265587497212932	0.10948172400382988	0.0415353512788653
ENSG00000134308	YWHAQ	2.0124516232507044	0.10163485656168236	0.04389460402835292
ENSG00000091490	SEL1L3	1.737345682492292	0.10348497844333293	0.043957789279580634
ENSG00000169020	ATP5ME	2.7164652473689928	0.09778582916329981	0.04851270298551772
ENSG00000198087	CD2AP	1.0225494629822747	0.11043140659788217	0.04874589657270684

## Sheet: Upregulated in responders
FeatureID	FeatureName	Average	Log2 Fold Change	P-Value
ENSG00000211640	IGLV6-57	1.8819403012530025	2.0040318230080425	1.411650809767e-312
ENSG00000137628	DDX60	1.0466019300520961	2.1154603410038155	6.824544461399948e-302
ENSG00000137965	IFI44	1.4411112067945313	1.9138318506028762	4.7293901877983005e-301
ENSG00000114270	COL7A1	1.2160646777936919	1.72183976066116	1.4129935027495388e-294
ENSG00000021826	CPS1	1.9526627546438287	1.8949662622476748	1.8034945871813307e-280
ENSG00000041982	TNC	1.3014739026554563	1.6126728003626358	1.991926068952171e-274
ENSG00000157601	MX1	1.1229731417009752	1.8125601305609418	2.5305419449446737e-237
ENSG00000105388	CEACAM5	2.9511372643373113	1.4289174598142278	4.0518361254967525e-216
ENSG00000167653	PSCA	4.693440261451239	1.4220778181364815	1.249258104735567e-211
ENSG00000126709	IFI6	3.8316657016026436	1.3406702530715568	2.0276203725720466e-205
ENSG00000143546	S100A8	1.1209395887280762	1.3952461704921348	3.955367911218825e-195
ENSG00000163220	S100A9	1.4011179983275146	1.3739947859642756	5.2703366055896343e-191
ENSG00000119917	IFIT3	1.1869170851821373	1.5649817164174393	1.5060901098024178e-187
ENSG00000196154	S100A4	1.7400434938107063	1.343460655249625	2.1373229757006648e-185
ENSG00000125538	IL1B	1.3312993462579772	1.272556597033418	4.392360910908853e-171
ENSG00000149968	MMP3	1.267355402776815	1.2875730314195084	2.5393069778682706e-169
ENSG00000129538	RNASE1	1.927130367317428	1.2880028768072622	3.522878846234482e-167
ENSG00000124225	PMEPA1	1.951533002992218	1.2911758883326458	3.9025070560840605e-164
ENSG00000211598	IGKV4-1	4.5047717356322625	1.1516596116057305	1.0428805517398106e-152
ENSG00000155660	PDIA4	4.066654045137656	1.0863862024991082	1.651089073180148e-134
ENSG00000165949	IFI27	11.953450325031527	1.0016951936362974	1.151154037181591e-127
ENSG00000130303	BST2	6.186745994550182	1.0215300243582421	3.4934107967280804e-126
ENSG00000187608	ISG15	2.031067519265607	1.117032695616862	1.9109092300487755e-121
ENSG00000145113	MUC4	2.839065900497536	1.0913947248097284	2.7621029461705907e-120
ENSG00000164111	ANXA5	2.389876643817146	1.0018563753356506	4.282887891127518e-110
ENSG00000130147	SH3BP4	1.0054789699334687	1.1691754324439143	1.3504094590649078e-103
ENSG00000142089	IFITM3	11.050778755394628	0.8826028484217474	8.433788093395893e-100
ENSG00000189060	H1F0	1.42823203796617	1.031454825046486	1.244425039571553e-97
ENSG00000088832	FKBP1A	1.6044732956174297	0.9770834214220643	1.0911152450072442e-92
ENSG00000100994	PYGB	2.1935258067672168	0.9909181875249612	7.589729868984519e-92
ENSG00000117525	F3	1.1663556051228239	0.9618304140774168	5.568104900000842e-82
ENSG00000174501	ANKRD36C	1.3078005119044758	0.9252540559751317	1.1348966351034552e-78
ENSG00000197586	ENTPD6	1.0870470391797569	1.0051031416464888	1.1931168098268405e-77
ENSG00000123689	G0S2	1.716544659457205	0.8260063016651236	4.544903378142808e-77
ENSG00000101842	VSIG1	1.1114496748545468	0.9628849340448453	7.860182625523785e-76
ENSG00000182606	TRAK1	1.3758115613314363	0.9140041992996695	4.811982951114598e-74
ENSG00000211673	IGLV3-1	4.284470163568187	0.8005539472887506	7.176381985965843e-74
ENSG00000111335	OAS2	1.4151269188074864	0.8884333486520635	2.641129110800337e-72
ENSG00000135535	CD164	1.9474658970464196	0.8391910609301444	7.455238730660611e-72
ENSG00000163993	S100P	7.0085273459317605	0.7664036929375087	7.543527518158762e-72
ENSG00000135373	EHF	1.2630623465006945	0.9398469095428013	1.5243833807781506e-69
ENSG00000166598	HSP90B1	1.8882669105020222	0.8353199467838973	1.3726240241247176e-68
ENSG00000138772	ANXA3	1.0870470391797569	0.8809689632587774	2.2512565724953023e-66
ENSG00000175063	UBE2C	1.3959211407301055	0.86759253482949	8.505147418387249e-65
ENSG00000157613	CREB3L1	1.9402354864761115	0.8086420125372857	1.236938637324403e-63
ENSG00000131747	TOP2A	1.1803645256027957	0.9990315826038825	1.2510978091602023e-63
ENSG00000189403	HMGB1	2.729705940621626	0.7549544997344068	2.083436388554148e-62
ENSG00000204642	HLA-F	2.294299654090886	0.7546861341314244	9.581602193938229e-62
ENSG00000211896	IGHG1	51.04715052703576	0.6747470648654357	5.516554039665807e-60
ENSG00000087245	MMP2	1.7088623482262526	0.7210121122592332	6.304747479019715e-60
ENSG00000135821	GLUL	2.6300618449495676	0.7061267734164639	1.172069843615714e-58
ENSG00000184164	CRELD2	2.2351006675464884	0.7329527291423148	9.780951718149922e-57
ENSG00000163513	TGFBR2	1.2472458233781456	0.7475587410254475	2.208395818459872e-55
ENSG00000185033	SEMA4B	1.172004363380877	0.8182038680527927	7.562861644179384e-55
ENSG00000106541	AGR2	1.002541615639281	0.867782860074655	7.598292707667118e-55
ENSG00000130702	LAMA5	1.281816223917431	0.744585312000847	1.2929401157662863e-51
ENSG00000170345	FOS	1.4261984849932707	0.6816087549025194	4.524370529866747e-51
ENSG00000196562	SULF2	1.0102239268702335	0.7763508683553337	1.3797908255066088e-49
ENSG00000146674	IGFBP3	1.1819461779150506	0.7272384021621077	3.955633252794484e-49
ENSG00000240972	MIF	3.111110098205378	0.6539228790328108	8.946124186719963e-49
ENSG00000145050	MANF	1.2946953927457925	0.7315945866517426	2.9246718405961063e-47
ENSG00000108821	COL1A1	7.357394655949126	0.5868060639341732	2.271817843843283e-44
ENSG00000054654	SYNE2	2.586227480867075	0.6363708304925995	2.5119089392786705e-44
ENSG00000125868	DSTN	1.0423088737759756	0.6882467887583383	2.358557218823874e-43
ENSG00000243509	TNFRSF6B	3.410042385221553	0.6143470153249668	7.231666120241697e-42
ENSG00000088325	TPX2	1.2513129293239438	0.6860396216111001	1.2022994374658604e-41
ENSG00000213928	IRF9	1.394565438748173	0.6612092149618493	1.5746201039384413e-40
ENSG00000163735	CXCL5	1.8724503873794731	0.6157149479538824	5.28813082826744e-40
ENSG00000163359	COL6A3	2.8951015824174235	0.5721364782714944	7.285438802030026e-40
ENSG00000115738	ID2	1.3256505879999239	0.6448172188938295	2.51411509022101e-39
ENSG00000185201	IFITM2	3.065242181149986	0.5642052055140512	2.133688040379834e-37
ENSG00000112977	DAP	1.1290738006196728	0.6663797918020464	2.3571957545733757e-37
ENSG00000095380	NANS	1.5082184549002031	0.6326924193036092	1.9794772635378124e-36
ENSG00000168374	ARF4	2.257921650909023	0.5786104048795254	1.4536283670196853e-35
ENSG00000138386	NAB1	1.4858493721983126	0.5943572871105388	9.662649347156642e-35
ENSG00000132646	PCNA	1.4252946836719822	0.622831182873052	1.373482516590259e-34
ENSG00000104267	CA2	1.4842677198860577	0.6319835288555465	2.713907089627811e-34
ENSG00000070214	SLC44A1	1.3091562138864086	0.6080237343181161	1.3892041845009567e-33
ENSG00000127022	CANX	2.3844538358894147	0.5505653288743986	2.5393804439571573e-33
ENSG00000101311	FERMT1	1.6738400470263228	0.5866546948802233	3.4700132798477635e-33
ENSG00000072274	TFRC	1.7583454705667987	0.5827327999089196	4.290493194309952e-33
ENSG00000169710	FASN	1.2194539327485239	0.6110082935040649	4.425877727218405e-33
ENSG00000136068	FLNB	1.433654845893901	0.5932600971261865	7.092050581120806e-33
ENSG00000204267	TAP2	1.4625764881751333	0.5740017415661103	2.7039484500599195e-32
ENSG00000125817	CENPB	1.1634182508286361	0.6130040324246013	3.1531807209136963e-32
ENSG00000211893	IGHG2	4.9625471048648935	0.5162674059872454	3.76102537042413e-32
ENSG00000153395	LPCAT1	1.3102859655380192	0.5624978433554997	3.671637598149084e-31
ENSG00000175130	MARCKSL1	1.6993724343527232	0.548877601859109	6.409746020226051e-31
ENSG00000137331	IER3	2.574478063690324	0.5164641947449823	9.499006506602207e-31
ENSG00000089127	OAS1	1.4779411106370381	0.5711569421302515	1.3544603102976162e-30
ENSG00000273802	HIST1H2BG	2.0866513005248506	0.5491121375327573	3.5944115729576234e-30
ENSG00000185215	TNFAIP2	1.7181263117694598	0.5258096479061718	1.2303248012431679e-29
ENSG00000188313	PLSCR1	2.593909792098027	0.5095349153448	3.9386257142721143e-29
ENSG00000255302	EID1	1.5057330012666597	0.5225100503828309	4.929283739594557e-29
ENSG00000173812	EIF1	1.9133473971677784	0.519702493957004	9.727385934435295e-29
ENSG00000179218	CALR	4.535726930886394	0.5629658014866232	9.216828333466711e-28
ENSG00000120708	TGFBI	1.3891426308204418	0.510954360553676	2.239918715158117e-27
ENSG00000112473	SLC39A7	1.3326550482399098	0.5324405137537788	6.682030686322135e-27
ENSG00000143870	PDIA6	4.231597786272809	0.46763293074396173	1.3329468164516239e-26
ENSG00000253719	ATXN7L3B	1.2368521081833277	0.5387049628245573	4.024602101664177e-26
ENSG00000124207	CSE1L	1.0240068970198832	0.5410655015598097	6.075537715971334e-25
ENSG00000025708	TYMP	1.511381759524713	0.48087163023982216	3.4753349270833076e-24
ENSG00000211897	IGHG3	10.859850726272429	0.43230103348562077	4.376406920345584e-24
ENSG00000183255	PTTG1IP	1.2065747639201625	0.5009274882760555	5.635993532734485e-24
ENSG00000085117	CD82	1.3062188595922208	0.5040077299996256	6.4823960339283895e-24
ENSG00000142173	COL6A2	1.1177762841035663	0.47249942465856964	1.0783631945491638e-23
ENSG00000105835	NAMPT	1.1916620421189021	0.47742527451228006	2.0227536153122328e-23
ENSG00000197694	SPTAN1	1.0585772975591687	0.5247191936271574	2.0327193692253305e-23
ENSG00000157227	MMP14	1.8670275794517421	0.4555026671733985	3.9095836727078465e-23
ENSG00000164692	COL1A2	15.039931837231794	0.4176341232917702	4.30709229015313e-23
ENSG00000113013	HSPA9	1.5473078620459313	0.492194561340387	5.0400376501421666e-23
ENSG00000086598	TMED2	3.430829815611189	0.4418746872755197	5.482155414030255e-23
ENSG00000090520	DNAJB11	1.019939791074085	0.5149044594247318	7.253119093669689e-23
ENSG00000099958	DERL3	1.2962770450580472	0.48316961917732404	1.9956740974073023e-22
ENSG00000179051	RCC2	1.2944694424154704	0.4795270206088539	2.7739983313669547e-22
ENSG00000168542	COL3A1	14.224251144768912	0.40457931281076975	1.3072745989036474e-21
ENSG00000100664	EIF5	1.347115869380526	0.4664192953750602	3.0915392487260316e-21
ENSG00000156976	EIF4A2	2.614697222487663	0.42562234886892114	5.3702999518914325e-21
ENSG00000198467	TPM2	2.950007512685701	0.40422433427999227	1.0263950232179665e-20
ENSG00000127947	PTPN12	1.0752976220030064	0.46293829815562176	1.4983237693274086e-20
ENSG00000196878	LAMB3	1.083657784224925	0.48188352114758043	2.8831433118200366e-20
ENSG00000196498	NCOR2	1.7728062917074148	0.4362831692378081	5.47113430330699e-20
ENSG00000124795	DEK	3.559621503894802	0.40283731731289585	1.5907173722416511e-19
ENSG00000170315	UBB	2.5622767458529294	0.413938049767857	2.8102444946363236e-19
ENSG00000101421	CHMP4B	1.7938196724273727	0.42567890484260207	2.823928575366746e-19
ENSG00000044574	HSPA5	6.644521363782813	0.3862271832071893	3.7663120219461386e-19
ENSG00000136026	CKAP4	1.0832058835642808	0.45534634778013505	3.9021363410692994e-19
ENSG00000180957	PITPNB	1.0958591020623198	0.4549727276564928	5.788399057885065e-19
ENSG00000132465	JCHAIN	12.043830457160379	0.3796169499498774	7.927471645780201e-19
ENSG00000159674	SPON2	1.0529285393011156	0.42626135105041557	8.899877125146514e-19
ENSG00000102554	KLF5	1.6202898187399786	0.4309544292145661	7.1248840921688e-18
ENSG00000101126	ADNP	1.2619325948490838	0.4349175157807684	9.829956308666825e-18
ENSG00000204469	PRRC2A	1.8475958510440391	0.40035042586972686	1.3320191158367217e-17
ENSG00000115461	IGFBP5	3.6868315398661595	0.3628320407494201	6.406418740011179e-17
ENSG00000100342	APOL1	1.5353324945388584	0.40114583159674344	7.534225451792981e-17
ENSG00000114850	SSR3	1.0488614333553172	0.434808362512754	8.385984741063791e-17
ENSG00000278828	HIST1H3H	1.589334623485847	0.41830815972561364	8.910099928890949e-17
ENSG00000141905	NFIC	1.4951133357415198	0.39974330009933007	1.0714623803992877e-16
ENSG00000182934	SRPRA	1.6577975735734518	0.3987730140806582	1.2043508946839054e-16
ENSG00000204580	DDR1	2.294977505081852	0.387889017458942	1.2774885911903055e-16
ENSG00000005700	IBTK	1.3706147037340273	0.4097394255674495	1.440967196374926e-16
ENSG00000134851	TMEM165	1.0088682248883007	0.42254565925329307	3.503528512813824e-16
ENSG00000125534	PPDPF	9.54753120776151	0.34651185539068496	7.27659979816195e-16
ENSG00000110651	CD81	2.7317394935945254	0.35805525067536137	3.0518279738665218e-15
ENSG00000184270	HIST2H2AB	2.700784298340394	0.3659451482370364	3.3431625902763538e-15
ENSG00000147140	NONO	3.3081387862462734	0.35360174946337386	4.071494237780129e-15
ENSG00000204264	PSMB8	1.753826463960356	0.37946856502605614	4.4472656629612176e-15
ENSG00000110321	EIF4G2	3.5413195271387092	0.34982549822097586	6.462137663629486e-15
ENSG00000182240	BACE2	1.5075406039092367	0.38692453032938234	7.577097903117728e-15
ENSG00000080824	HSP90AA1	13.761956768929839	0.33004015926865016	8.513788688012024e-15
ENSG00000128228	SDF2L1	1.4720664020486627	0.38000591721153165	1.3052750655304596e-14
ENSG00000069275	NUCKS1	1.7671575334493617	0.3652925440127196	1.3343409042395846e-14
ENSG00000121716	PILRB	1.3093821642167307	0.3764255536167199	2.5199275728374175e-14
ENSG00000104413	ESRP1	1.1299776019409613	0.4063226615648908	2.605445947153111e-14
ENSG00000125968	ID1	2.844488708425267	0.3465513768505364	2.899844802847011e-14
ENSG00000196747	HIST1H2AI	1.5036994482937607	0.3873728825066763	3.497774503263555e-14
ENSG00000100138	SNU13	1.0362082148572782	0.3889075329381021	1.1192183329350606e-13
ENSG00000242372	EIF6	2.557531788916165	0.3464599199084011	1.2218473623471994e-13
ENSG00000160075	SSU72	1.6672874874469812	0.44478007024483374	2.2624000695637895e-13
ENSG00000124783	SSR1	1.451504921989349	0.3625833794929777	2.4651372253101365e-13
ENSG00000100300	TSPO	3.1831882535781366	0.3350807223177008	3.120094485652958e-13
ENSG00000078304	PPP2R5C	1.6342987392199504	0.34842184510541313	3.5693457631202325e-13
ENSG00000198643	FAM3D	1.4806525146009035	0.3701760222015702	4.381388653395732e-13
ENSG00000100219	XBP1	7.451164043032809	0.31281767933055615	4.719397395986125e-13
ENSG00000148834	GSTO1	1.1652258534712132	0.3683924533175767	5.528476475575825e-13
ENSG00000198176	TFDP1	1.228491945961409	0.3691253360079889	6.26039348005668e-13
ENSG00000109606	DHX15	1.2739079623561567	0.3605612366585433	1.1983003298116733e-12
ENSG00000157557	ETS2	1.4006660976668703	0.35092804657612053	1.2707250430851765e-12
ENSG00000167642	SPINT2	4.145736660750401	0.31424872328702325	2.0854365973560962e-12
ENSG00000091409	ITGA6	1.4770373093157496	0.3505216794166113	3.9453708209177876e-12
ENSG00000187498	COL4A1	1.8785510462981707	0.3210016356329539	4.099839994582686e-12
ENSG00000118816	CCNI	1.7599271228790536	0.3265264712120826	4.924912547411924e-12
ENSG00000166794	PPIB	5.239788160170144	0.3037308585580165	4.928424995181136e-12
ENSG00000101367	MAPRE1	1.339885458810218	0.34452625484319754	5.449135256852496e-12
ENSG00000198911	SREBF2	1.1180022344338885	0.350727968604612	1.0127389625389913e-11
ENSG00000103769	RAB11A	1.7931418214364063	0.33028628199990007	1.0228726961433728e-11
ENSG00000131051	RBM39	2.0529847013068534	0.31815726912976205	1.6059675757894672e-11
ENSG00000176915	ANKLE2	1.0099979765399114	0.3451457819773125	1.8122579499042684e-11
ENSG00000135624	CCT7	1.2804605219354983	0.34228141220857505	2.5274836043905532e-11
ENSG00000117906	RCN2	1.0084163242276565	0.3535204322258419	2.549123621559752e-11
ENSG00000159128	IFNGR2	1.517030517782766	0.31845725714483836	3.9900419423864925e-11
ENSG00000100596	SPTLC2	1.0192619400831187	0.34991728063284566	4.877056072398611e-11
ENSG00000076043	REXO2	1.1783309726298965	0.32268529594157735	5.5179255466508423e-11
ENSG00000182054	IDH2	1.367903299770162	0.33759096655287346	5.6734892355754116e-11
ENSG00000125520	SLC2A4RG	1.6313613849257629	0.31568116919081296	5.832057741738673e-11
ENSG00000143878	RHOB	1.0585772975591687	0.31268138946283974	5.852156152651593e-11
ENSG00000049656	CLPTM1L	2.0941076614254808	0.3067847100722756	6.098854940695695e-11
ENSG00000136938	ANP32B	1.1706486613989442	0.34056362969115633	6.098854940695695e-11
ENSG00000160209	PDXK	1.0504430856675722	0.33592497880838074	6.839785705135384e-11
ENSG00000156587	UBE2L6	1.4099300612100776	0.321429796995206	7.716916059855678e-11
ENSG00000091317	CMTM6	1.1143870291487343	0.33256725405578424	1.0858557939239027e-10
ENSG00000115415	STAT1	2.1508211943363347	0.3009732690149918	1.4246189579696144e-10
ENSG00000100097	LGALS1	2.1115058368602844	0.2920413454275518	1.4332317790591998e-10
ENSG00000170348	TMED10	1.603343543965819	0.3144561658446965	1.5013371500620283e-10
ENSG00000170581	STAT2	1.0865951385191126	0.32523538870038543	1.8852237358321507e-10
ENSG00000136997	MYC	2.376093673667496	0.2955958238657177	2.6405960436866506e-10
ENSG00000163558	PRKCI	1.175393618335709	0.33638522556543343	4.776009525498319e-10
ENSG00000197102	DYNC1H1	1.3439525647560162	0.31111367742041635	5.884055820319954e-10
ENSG00000129128	SPCS3	1.3129973695018848	0.3116052395377262	6.529880637075775e-10
ENSG00000125818	PSMF1	1.276167465659378	0.31451991080027214	7.102146331333916e-10
ENSG00000211895	IGHA1	20.522164701837582	0.2713542399943787	8.606285591962612e-10
ENSG00000275713	HIST1H2BH	1.5827820639065053	0.31557683530134606	8.72566966344225e-10
ENSG00000116560	SFPQ	1.4578315312383687	0.30046466002467065	9.698717293532229e-10
ENSG00000108424	KPNB1	1.3742299090191814	0.30565207542270034	1.3168673768238692e-09
ENSG00000132432	SEC61G	1.2989884490219128	0.3061733054005532	1.4809768616878441e-09
ENSG00000180776	ZDHHC20	1.2754896146684116	0.3011773002686996	2.0247183134151323e-09
ENSG00000105438	KDELR1	1.0438905260882305	0.31320727382264035	2.6884215933993537e-09
ENSG00000064932	SBNO2	1.716770609787527	0.28886666153133544	2.7464560881359797e-09
ENSG00000096384	HSP90AB1	5.864540823510827	0.2615383628095591	3.0822250259123406e-09
ENSG00000106537	TSPAN13	1.2935656410941818	0.3085945505216273	3.4755526668633706e-09
ENSG00000158470	B4GALT5	1.0649039068081885	0.31318818364968637	4.079482011812882e-09
ENSG00000204463	BAG6	1.3588652865572768	0.29137814184763267	4.451067471782231e-09
ENSG00000064651	SLC12A2	1.1975367507072774	0.3095546122547427	4.663373181212662e-09
ENSG00000090487	SPG21	1.1320111549138603	0.29659977818394456	5.4245823587237865e-09
ENSG00000143545	RAB13	1.396598991721072	0.2856854282549013	6.464062816863364e-09
ENSG00000140464	PML	1.0954072014016756	0.2958771034088806	8.442423426004666e-09
ENSG00000073578	SDHA	2.1876510981788413	0.27739381775974004	8.862504953489759e-09
ENSG00000171314	PGAM1	1.725356722339768	0.2819879222671666	1.0727348339887348e-08
ENSG00000170759	KIF5B	1.0057049202637909	0.3006635343488727	1.1778821964889654e-08
ENSG00000142798	HSPG2	2.357791696911404	0.2633911486961894	1.2320848041293537e-08
ENSG00000142627	EPHA2	1.3669994984488734	0.2902914214384006	1.5706655655735948e-08
ENSG00000110492	MDK	2.8117259105285584	0.2600847969534079	2.7238700556068637e-08
ENSG00000123131	PRDX4	1.147149827045443	0.28491927451508586	3.502179597342962e-08
ENSG00000130741	EIF2S3	1.2370780585136498	0.28275851140006725	3.749514437280074e-08
ENSG00000164889	SLC4A2	1.0852394365371798	0.2841217217237894	4.5843681253237306e-08
ENSG00000113407	TARS	1.4600910345415898	0.26647391335728504	4.9159509505380776e-08
ENSG00000170144	HNRNPA3	6.646554916755711	0.2379119208160363	6.35871575698583e-08
ENSG00000249915	PDCD6	1.6715805437231015	0.26444598805389635	6.760139830752164e-08
ENSG00000204592	HLA-E	5.327682838665452	0.23799606065957724	7.000355290551775e-08
ENSG00000128951	DUT	1.125910495995163	0.27713295513246955	7.94117908263452e-08
ENSG00000108829	LRRC59	1.1853354328698824	0.2812091673730921	8.74173877717239e-08
ENSG00000128989	ARPP19	1.2965029953883693	0.2666638131788645	1.2114566834678053e-07
ENSG00000115648	MLPH	1.3642880944850078	0.26213994886285347	1.2421829666470672e-07
ENSG00000114861	FOXP1	1.0635482048262557	0.2728036396063716	1.3742265547738318e-07
ENSG00000137309	HMGA1	1.0965369530532862	0.2735926274819479	1.5937358259752558e-07
ENSG00000185787	MORF4L1	1.0301075559385806	0.26905585918311237	1.6475433949603208e-07
ENSG00000169908	TM4SF1	1.25831738956393	0.2559769116757905	1.996764221446714e-07
ENSG00000184840	TMED9	1.9474658970464196	0.24993472349658719	2.1100692472903193e-07
ENSG00000090060	PAPOLA	1.0472797810430625	0.27033652520026646	3.14085763566111e-07
ENSG00000163430	FSTL1	1.3340107502218426	0.24446449484570654	3.6056349808522044e-07
ENSG00000197930	ERO1A	1.2063488135898404	0.26013658086974856	3.801142464910682e-07
ENSG00000077150	NFKB2	1.5342027428872478	0.24735640764976252	4.0808507931197895e-07
ENSG00000168036	CTNNB1	3.2500695513534863	0.23154832358630162	4.141237695155096e-07
ENSG00000168394	TAP1	4.407161192933103	0.22610347873098569	5.141149665788347e-07
ENSG00000196821	ILRUN	1.0158726851282867	0.26218581015142783	5.265281905522751e-07
ENSG00000132485	ZRANB2	1.0750716716726842	0.2577543056936821	5.267370371848501e-07
ENSG00000185650	ZFP36L1	2.0285820656320634	0.23675481488810735	5.530560663740714e-07
ENSG00000165732	DDX21	1.5900124744768134	0.31757218076265065	5.887820775337195e-07
ENSG00000204256	BRD2	2.0301637179443186	0.23762812823612123	6.24567795563904e-07
ENSG00000130396	AFDN	1.1722303137111991	0.25480091189568566	6.883245459296322e-07
ENSG00000270647	TAF15	1.258995240554896	0.255114544007293	7.25937626626177e-07
ENSG00000101084	RAB5IF	3.9591016879043237	0.2257403318411142	7.32736802097524e-07
ENSG00000080189	SLC35C2	1.05021713533725	0.25608288514772337	8.729194324448258e-07
ENSG00000166226	CCT2	1.0156467347979645	0.26212001253771394	9.234538795201008e-07
ENSG00000240065	PSMB9	1.43885170349131	0.23912095022189817	1.8759333341000125e-06
ENSG00000125970	RALY	2.075353784008744	0.2280748282480629	2.1059767006776043e-06
ENSG00000198355	PIM3	1.1995703036801766	0.24644340064239043	2.3066652060040756e-06
ENSG00000129084	PSMA1	1.1392415654841686	0.24249923294474238	2.3913852414445147e-06
ENSG00000144566	RAB5A	1.0215214433863398	0.24565586813842843	2.4534127419732604e-06
ENSG00000152518	ZFP36L2	2.414957130482902	0.2176272447778087	3.899953137186921e-06
ENSG00000084234	APLP2	1.5398515011453011	0.2255018549927016	3.9551411340659635e-06
ENSG00000114978	MOB1A	1.302829604637389	0.23199702092307034	5.353192475495017e-06
ENSG00000263001	GTF2I	1.6794888052843762	0.223312797700701	5.931946047875928e-06
ENSG00000163931	TKT	1.7789069506261124	0.22226606024610251	7.078848107069139e-06
ENSG00000128272	ATF4	1.9065688872581146	0.2141831158519597	8.98700522193711e-06
ENSG00000197622	CDC42SE1	1.0088682248883007	0.22767812720937297	9.361929252732158e-06
ENSG00000168906	MAT2A	2.144268634756993	0.21011387707769158	9.924356379437932e-06
ENSG00000139921	TMX1	1.2352704558710728	0.226240865412065	1.20225133436406e-05
ENSG00000127603	MACF1	1.0057049202637909	0.2221459009047114	1.4179294681403036e-05
ENSG00000110057	UNC93B1	1.065807708129477	0.2309278703577765	1.5160206018623989e-05
ENSG00000135046	ANXA1	1.1080604198997148	0.21440913598052674	1.5719039579073153e-05
ENSG00000108679	LGALS3BP	6.1993992130482205	0.19260904491877673	1.65827363971187e-05
ENSG00000123144	TRIR	1.186465184521493	0.2205922669940094	1.8014513720355342e-05
ENSG00000143401	ANP32E	2.054114452958464	0.20181944451986422	1.977676302638831e-05
ENSG00000089063	TMEM230	1.4223573293777947	0.21101648374113802	2.0549916554224396e-05
ENSG00000143543	JTB	2.317798488444387	0.20265130244405727	2.4684301010026322e-05
ENSG00000156642	NPTN	1.366547597788229	0.21194422287671233	2.6696633703455782e-05
ENSG00000177700	POLR2L	2.4034336636364735	0.19994849135116688	2.84887131965184e-05
ENSG00000092199	HNRNPC	2.00802058557275	0.2016230304274199	2.8957080528399156e-05
ENSG00000160213	CSTB	3.1662419788039773	0.19174606398191263	3.567938824797764e-05
ENSG00000185896	LAMP1	1.430039640608747	0.2060090781092087	3.9163066972320584e-05
ENSG00000065427	KARS	1.0260404499927824	0.2227358349898616	3.934145288758948e-05
ENSG00000101166	PRELID3B	2.5837420272335314	0.19545043260972084	3.9598352046009006e-05
ENSG00000086061	DNAJA1	1.0981186053655412	0.21916140264012698	4.221140902118948e-05
ENSG00000140575	IQGAP1	1.8184482584324846	0.19893829714102018	4.5183301812940116e-05
ENSG00000079332	SAR1A	1.1945993964130897	0.20813193978049166	4.610447252567526e-05
ENSG00000145912	NHP2	1.5314913389233824	0.20670024109096935	4.6370817318866596e-05
ENSG00000142102	PGGHG	1.4668695444512538	0.2038340706026161	5.161700605453383e-05
ENSG00000165280	VCP	1.2662256511252044	0.209708399760906	5.306200603378326e-05
ENSG00000198563	DDX39B	1.6903344211398381	0.19480381017589377	5.840051477666094e-05
ENSG00000246705	H2AFJ	1.1186800854248549	0.21152497318480873	6.36739449773415e-05
ENSG00000141367	CLTC	1.2486015253600784	0.20536203192516	6.486603924913978e-05
ENSG00000119314	PTBP3	1.1064787675874599	0.20873412690964455	6.692587445811741e-05
ENSG00000101335	MYL9	2.0353605755417274	0.19890805279023271	9.169677163132104e-05
ENSG00000196188	CTSE	1.981810347255383	0.19098386351679664	9.981696005579645e-05
ENSG00000176920	FUT2	1.1711005620595885	0.21158363600333452	0.00010199948589609443
ENSG00000100387	RBX1	1.4587353325596573	0.19496499230021092	0.00010420806485702482
ENSG00000115677	HDLBP	3.5304739112832473	0.17965436997092588	0.00010528225045456963
ENSG00000198752	CDC42BPB	1.283171925899364	0.1945705919348265	0.0001061355481921489
ENSG00000160710	ADAR	1.4110598128616882	0.1958262229764493	0.00011076481519381715
ENSG00000254999	BRK1	1.7212896163939697	0.18929490122834935	0.00011684392085843542
ENSG00000130723	PRRC2B	1.3814603195894894	0.19268642143457854	0.0001265658297560489
ENSG00000100906	NFKBIA	1.1252326450041965	0.19402174258849975	0.00012817223225723988
ENSG00000108654	DDX5	5.12568324335747	0.17198797154274725	0.00013328855392866933
ENSG00000013306	SLC25A39	1.6426589014418693	0.191778489040759	0.00013642548093847166
ENSG00000189067	LITAF	1.159803045543482	0.19290951836940617	0.00013712268567512352
ENSG00000136240	KDELR2	2.8415513541310795	0.18031755734708188	0.0001397893469074655
ENSG00000205937	RNPS1	1.1166465324519557	0.19953961897987132	0.00016554058467594952
ENSG00000110717	NDUFS8	1.3868831275172204	0.19548076972550898	0.00016649189955407294
ENSG00000172270	BSG	4.339602044166787	0.1725626846090993	0.00017785326298920017
ENSG00000133961	NUMB	1.1177762841035663	0.19744805404955834	0.0001828936063336311
ENSG00000071626	DAZAP1	1.1410491681267454	0.19647479828147493	0.00021023884678274653
ENSG00000186063	AIDA	1.1134832278274458	0.19322782072238948	0.00022236951805394326
ENSG00000177951	BET1L	1.0244587976805275	0.19614848240752988	0.000254125522068577
ENSG00000135387	CAPRIN1	1.0303335062689027	0.19692659935704365	0.0002665397203002367
ENSG00000112096	SOD2	2.416312832464835	0.17075532000110472	0.00026919670200384083
ENSG00000159140	SON	1.8803586489407478	0.17709633833771632	0.0002935494893035417
ENSG00000026508	CD44	2.5112119712001286	0.17200574991476625	0.00030122627606568337
ENSG00000140297	GCNT3	1.4395295544822764	0.18656731296188866	0.00036484757721726136
ENSG00000155368	DBI	3.017792611782339	0.16864155613191412	0.00036773152743697614
ENSG00000113648	H2AFY	1.2662256511252044	0.18331511260668196	0.0004214115555757063
ENSG00000140526	ABHD2	1.3111897668593078	0.1830155056381188	0.0004380757467699836
ENSG00000165916	PSMC3	1.0156467347979645	0.18707400909758287	0.0004862580809503978
ENSG00000112118	MCM3	1.0183581387618301	0.18874183574350742	0.0005102656589795283
ENSG00000184216	IRAK1	1.8204818114053838	0.17246011870239564	0.000525247328932699
ENSG00000184897	H1FX	1.2540243332878094	0.17692369162753252	0.0005279800931405596
ENSG00000079805	DNM2	1.6216455207219114	0.2132650144764675	0.0005305456333976985
ENSG00000182670	TTC3	2.6953614904126626	0.16339443826798128	0.0005307278664541406
ENSG00000196787	HIST1H2AG	2.8693432447607012	0.16535834635644653	0.0005969838405736305
ENSG00000147676	MAL2	1.6309094842651186	0.17617561961123407	0.0005969838405736305
ENSG00000162734	PEA15	1.3482456210321367	0.1665456665669155	0.0007543325683406029
ENSG00000129353	SLC44A2	1.2804605219354983	0.17238017663272942	0.0008213963364042044
ENSG00000126602	TRAP1	1.6169005637851466	0.17093383194124578	0.0009443798069319041
ENSG00000146072	TNFRSF21	1.3482456210321367	0.16834521156871685	0.000978423974625897
ENSG00000089280	FUS	2.253854544963225	0.15843794583289084	0.0010116187002545945
ENSG00000115053	NCL	4.274302398703692	0.15125131356207477	0.0010449246210257565
ENSG00000125730	C3	1.433654845893901	0.159307474982322	0.001106739967262577
ENSG00000167468	GPX4	1.6128334578393484	0.1612964962405452	0.0011911589853521886
ENSG00000154473	BUB3	1.051798787649505	0.17196159531743782	0.001311433399828421
ENSG00000196576	PLXNB2	4.521943960736744	0.14743114567115034	0.0013722528819500725
ENSG00000165678	GHITM	1.007512522906368	0.1776566289838497	0.0014280958956334863
ENSG00000072110	ACTN1	1.656441871591519	0.15465651797554547	0.001518311935076109
ENSG00000167644	C19orf33	2.75772378158157	0.150797615126552	0.0017009363010703298
ENSG00000140612	SEC11A	1.0023156653089589	0.16487208157051608	0.001984688306034678
ENSG00000105699	LSR	2.304919319616026	0.15149715095293637	0.0020264287846211457
ENSG00000144674	GOLGA4	1.014742933476676	0.16415988530571504	0.002098862959618894
ENSG00000153187	HNRNPU	1.2669035021161708	0.15512673447178738	0.002881176442112362
ENSG00000145495	MARCH6	1.163192300498314	0.15660071239367973	0.002899547651556581
ENSG00000073350	LLGL2	1.4969209383840967	0.1553256245984082	0.0030978207181810193
ENSG00000157916	RER1	1.5988245373593764	0.14946159312193308	0.0031511738343865826
ENSG00000168385	SEPTIN2	2.637970106510842	0.14026798635831605	0.003294732796753263
ENSG00000214753	HNRNPUL2	1.7461441527294037	0.1451914930174263	0.003811298481738678
ENSG00000116754	SRSF11	1.695305328406925	0.1439310331869995	0.0038657701948622987
ENSG00000109180	OCIAD1	1.2598990418761846	0.14921983038242964	0.004216269561410578
ENSG00000134453	RBM17	1.346889919050204	0.1433189110416601	0.005281329394655806
ENSG00000130635	COL5A1	1.2540243332878094	0.13981855586221315	0.005459319849187745
ENSG00000130309	COLGALT1	1.131559254253216	0.14631965035635028	0.005713109606475913
ENSG00000196419	XRCC6	1.1130313271668015	0.14679703174082032	0.0066105805458294515
ENSG00000106263	EIF3B	1.2983105980309464	0.14392794609856466	0.00699204676016897
ENSG00000108671	PSMD11	1.343726614425694	0.1395729301751904	0.007697212044433913
ENSG00000115306	SPTBN1	1.0981186053655412	0.14311273269025213	0.007697304156876824
ENSG00000041357	PSMA4	2.0145731451520916	0.13005338354900509	0.009436078306733814
ENSG00000127483	HP1BP3	1.7047952422804544	0.1279657601855939	0.010199549265436973
ENSG00000108588	CCDC47	1.1058009165964935	0.13933162482540756	0.01090989580109437
ENSG00000127824	TUBA4A	1.3785229652953017	0.13112282055286872	0.01151348248875043
ENSG00000130726	TRIM28	2.028130164971419	0.1238551711392093	0.01215322299107357
ENSG00000124145	SDC4	1.8229672650389273	0.12448023231479921	0.013230937108635899
ENSG00000079246	XRCC5	1.3762634619920806	0.1285849658502407	0.013358643458120998
ENSG00000176619	LMNB2	1.0255885493321382	0.1353314666066792	0.013810981123470702
ENSG00000118705	RPN2	2.0218035557224	0.26750022617193203	0.014128542863888078
ENSG00000204628	RACK1	1.9894926584863355	0.11939444264833088	0.015089529474612014
ENSG00000239264	TXNDC5	2.3318074089243592	0.1189990598363515	0.015584894102582868
ENSG00000110719	TCIRG1	1.564480087150413	0.11544251734757327	0.02227253344778009
ENSG00000150753	CCT5	1.7915601691241514	0.39123079285977297	0.02318362707616905
ENSG00000205531	NAP1L4	1.2443084690839579	0.11895178291503836	0.023545852886734837
ENSG00000141759	TXNL4A	1.5495673653491526	0.11560656001166447	0.02517809219503499
ENSG00000142864	SERBP1	3.118114558445364	0.10629592349109318	0.027929755203319178
ENSG00000113140	SPARC	4.085633872884715	0.14636502202626378	0.030343830519322754
ENSG00000125944	HNRNPR	2.6083706132386437	0.10364417938276049	0.03328271020124626
ENSG00000143570	SLC39A1	1.2648699491432716	0.11569518658128908	0.03342775256386443
ENSG00000171206	TRIM8	1.1392415654841686	0.11237680833384535	0.03400182307874139
ENSG00000156261	CCT8	1.2016038566530758	0.11280152704474239	0.03544056525018149
ENSG00000119335	SET	1.4506011206680607	0.10757651125519141	0.03705772093469448
ENSG00000126067	PSMB2	2.294525604421208	0.10311265030461048	0.037436639671598715
ENSG00000174437	ATP2A2	1.953340605634795	0.10312114260662386	0.039049251536487244
ENSG00000137504	CREBZF	1.1532504859641404	0.10702605491690359	0.04128647042043027
ENSG00000158615	PPP1R15B	1.1785569229602186	0.10759625746306903	0.04148702183707654
ENSG00000115541	HSPE1	4.63514507622813	0.09986850913155099	0.04392442139045814
ENSG00000149187	CELF1	1.0136131818250653	0.13047096187768434	0.04505808412940719
ENSG00000065000	AP3D1	1.4765854086551053	0.10254543859618209	0.049958262201650165
